# Supplementary material for: Primary Founder Mutations in the PRKDC Gene Increase Tumor Mutation Load in Colorectal Cancer
Source: Int J Mol Sci. 2022 Jan 6;23(2):633. doi: 10.3390/ijms23020633 (PMC8775830; doi:10.3390/ijms23020633)
Supplement: Supplementary file 1 [file ijms-23-00633-s001.zip]

Archive with 1 entries (1 files):
- ijms-1448683-supplementary.pdf
